# Supplementary material for: Genetic- and Fiber-Diet-Mediated Changes in Antibiotic Resistance Genes in Pig Colon Contents and Feces and Their Driving Factors
Source: Microorganisms. 2023 Sep 22;11(10):2370. doi: 10.3390/microorganisms11102370 (PMC10609257; doi:10.3390/microorganisms11102370)
Supplement: Supplementary file 1 [file microorganisms-11-02370-s001.zip]

Archive with 2 entries (2 files):
- Supplement file.pdf
- Supplementary Table.xlsx
